# Supplementary material for: Bailout transcatheter mitral valve implantation for extensive valvular and atrial calcifications during triple-valve surgery in a patient with long-lasting renal replacement therapy: a case report
Source: Eur Heart J Case Rep. 2026 Mar 31;10(4):ytag239. doi: 10.1093/ehjcr/ytag239 (PMC13064531; doi:10.1093/ehjcr/ytag239)
Supplement: ytag239_Supplementary_Data [file ytag239_supplementary_data.zip]

Archive with 4 entries (4 files):
- TEE video 1.mp4
- TEE video 2.mp4
- Vliegen 4 postop.mp4
- Vliegen 5 postop.mp4
